# Supplementary material for: Mebendazole Treatment Disrupts the Transcriptional Activity of Hypoxia-Inducible Factors 1 and 2 in Breast Cancer Cells
Source: Cancers (Basel). 2023 Feb 20;15(4):1330. doi: 10.3390/cancers15041330 (PMC9954103; doi:10.3390/cancers15041330)
Supplement: Supplementary file 1 [file cancers-15-01330-s001.zip]

Archive with 4 entries (4 files):
- Supplement Table S1 Top 100 differentially decreased genes following MBZ treatment in MDA-MB-231 and SUM159 cells used for the clue.io query.xlsx
- Supplemental Figures.pdf
- Supplementary S1 Uncropped immunoblots for Figures 4g,h, 5, and S3c.pdf
- Supplementary S2 PDX tumors stained for CA9 and quantified using Image J as presentedin Figure 6D.pdf
