# Supplementary material for: Mebendazole Treatment Disrupts the Transcriptional Activity of Hypoxia-Inducible Factors 1 and 2 in Breast Cancer Cells
Source: Cancers (Basel). 2023 Feb 20;15(4):1330. doi: 10.3390/cancers15041330 (PMC9954103; doi:10.3390/cancers15041330)
Supplement: Supplementary file 1 [file cancers-15-01330-s001.zip › Supplement Table S1 Top 100 differentially decreased genes following MBZ treatment in MDA-MB-231 and SUM159 cells used for the clue.io query.xlsx]

## Sheet: Sheet1
query	name	symbol	alias	entrezgene	Included (Y/N)
ENSG00000141338	ATP binding cassette subfamily A member 8	ABCA8		10351	Y
ENSG00000167107	acyl-CoA synthetase family member 2	ACSF2	ACSMW, AVYV493	80221	Y
ENSG00000107796	actin alpha 2, smooth muscle	ACTA2	ACTSA	59	Y
ENSG00000020181	adhesion G protein-coupled receptor A2	ADGRA2	GPR124, TEM5	25960	Y
ENSG00000169083	androgen receptor	AR	AIS, AR8, DHTR, HUMARA, HYSP1	367	Y
ENSG00000187244	basal cell adhesion molecule (Lutheran blood group)	BCAM	AU, CD239, LU, MSK19	4059	Y
ENSG00000133243	BTB domain containing 2	BTBD2		55643	Y
ENSG00000116667	chromosome 1 open reading frame 21	C1orf21	PIG13	81563	Y
ENSG00000105767	cell adhesion molecule 4	CADM4	IGSF4C, NECL4, Necl-4, TSLL2, synCAM4	199731	Y
ENSG00000153048	calcium regulated heat stable protein 1	CARHSP1	CRHSP-24, CRHSP24, CSDC1	23589	Y
ENSG00000110651	CD81 molecule	CD81	CVID6, S5.7, TAPA1, TSPAN28	975	Y
ENSG00000064309	cell adhesion associated, oncogene regulated	CDON	CDO, CDON1, HPE11, Ihog, ORCAM	50937	Y
ENSG00000245848	CCAAT enhancer binding protein alpha	CEBPA	C/EBP-alpha, CEBP	1050	Y
ENSG00000166165	creatine kinase B	CKB	B-CK, BCK, CKBB, CPK-B, HEL-211	1152	Y
ENSG00000165959	calmin	CLMN		79789	Y
ENSG00000174600	chemerin chemokine-like receptor 1	CMKLR1	CHEMERINR, ChemR23, DEZ, RVER1	1240	Y
ENSG00000182871	collagen type XVIII alpha 1 chain	COL18A1	GLCC, KNO, KNO1, KS	80781	Y
ENSG00000163359	collagen type VI alpha 3 chain	COL6A3	BTHLM1, DYT27, UCMD1	1293	Y
ENSG00000049089	collagen type IX alpha 2 chain	COL9A2	DJ39G22.4, EDM2, MED, STL5	1298	Y
ENSG00000109472	carboxypeptidase E	CPE	CPH, IDDHH	1363	Y
ENSG00000104324	carboxypeptidase Q	CPQ	LDP, PGCP	10404	Y
ENSG00000182809	cysteine rich protein 2	CRIP2	CRIP, CRP2, ESP1	1397	Y
ENSG00000140577	CREB regulated transcription coactivator 3	CRTC3	TORC-3, TORC3	64784	Y
ENSG00000146122	dishevelled associated activator of morphogenesis 2	DAAM2	NPHS24, dJ90A20A.1	23500	Y
ENSG00000204580	discoidin domain receptor tyrosine kinase 1	DDR1	CAK, CD167, DDR, EDDR1, HGK2	780	Y
ENSG00000158856	dematin actin binding protein	DMTN	DMT, EPB49	2039	Y
ENSG00000119772	DNA methyltransferase 3 alpha	DNMT3A	DNMT3A2, HESJAS, M.HsaIIIA, TBRS	1788	Y
ENSG00000101210	eukaryotic translation elongation factor 1 alpha 2	EEF1A2	DEE33, EEF1AL, EF-1-alpha-2, EF1A, EIEE33	1917	Y
ENSG00000115468	EF-hand domain family member D1	EFHD1	MST133, MSTP133, PP3051, SWS2	80303	Y
ENSG00000213853	epithelial membrane protein 2	EMP2	XMP	2013	Y
ENSG00000149218	endonuclease domain containing 1	ENDOD1		23052	Y
ENSG00000196405	Enah/Vasp-like	EVL	RNB6	51466	Y
ENSG00000022267	four and a half LIM domains 1	FHL1	FCMSU, FHL-1, FHL1A, FHL1B, FLH1A	2273	Y
ENSG00000115414	fibronectin 1	FN1	CIG, ED-B, FINC, FN, FNZ	2335	Y
ENSG00000165879	FRAT regulator of WNT signaling pathway 1	FRAT1		10023	Y
ENSG00000130005	guanidinoacetate N-methyltransferase	GAMT	CCDS2, HEL-S-20, PIG2, TP53I2	2593	Y
ENSG00000046647	gem nuclear organelle associated protein 8	GEMIN8	FAM51A1	54960	Y
ENSG00000099998	gamma-glutamyltransferase 5	GGT5	GGL, GGT 5, GGT-REL, GGTLA1	2687	Y
ENSG00000149328	galactosidase beta 1 like 2	GLB1L2	MST114, MSTP114	89944	Y
ENSG00000168453	HR lysine demethylase and nuclear receptor corepressor	HR	ALUNC, AU, HSA277165, HYPT4, MUHH	55806	Y
ENSG00000166033	HtrA serine peptidase 1	HTRA1	ARMD7, CADASIL2, CARASIL, HtrA, L56	5654	Y
ENSG00000185885	interferon induced transmembrane protein 1	IFITM1	9-27, CD225, DSPA2a, IFI17, LEU13	8519	Y
ENSG00000185201	interferon induced transmembrane protein 2	IFITM2	1-8D, DSPA2c	10581	Y
ENSG00000141753	insulin like growth factor binding protein 4	IGFBP4	BP-4, HT29-IGFBP, IBP4, IGFBP-4	3487	Y
ENSG00000141401	inositol monophosphatase 2	IMPA2		3613	Y
ENSG00000129009	immunoglobulin superfamily containing leucine rich repeat	ISLR	HsT17563, Meflin	3671	Y
ENSG00000132470	integrin subunit beta 4	ITGB4	CD104, GP150	3691	Y
ENSG00000143772	inositol-trisphosphate 3-kinase B	ITPKB	IP3-3KB, IP3K, IP3K-B, IP3KB, PIG37	3707	Y
ENSG00000173801	junction plakoglobin	JUP	CTNNG, DP3, DPIII, PDGB, PG	3728	Y
ENSG00000082482	potassium two pore domain channel subfamily K member 2	KCNK2	K2p2.1, TPKC1, TREK, TREK-1, TREK1	3776	Y
ENSG00000129038	lysyl oxidase like 1	LOXL1	LOL, LOXL	4016	Y
ENSG00000178026	leucine rich repeat containing 75B	LRRC75B	C22orf36, FAM211B	388886	Y
ENSG00000175130	MARCKS like 1	MARCKSL1	F52, MACMARCKS, MLP, MLP1, MRP	65108	Y
ENSG00000011028	mannose receptor C type 2	MRC2	CD280, CLEC13E, ENDO180, UPARAP	9902	Y
ENSG00000101335	myosin light chain 9	MYL9	LC20, MLC-2C, MLC2, MMIHS4, MRLC1	10398	Y
ENSG00000132688	nestin	NES	Nbla00170	10763	Y
ENSG00000171119	neurturin	NRTN	NTN	4902	Y
ENSG00000132182	nucleoporin 210	NUP210	GP210, POM210	23225	Y
ENSG00000185585	olfactomedin like 2A	OLFML2A	PRO34319	169611	Y
ENSG00000183570	poly(rC) binding protein 3	PCBP3	ALPHA-CP3, PCBP3-OT1, PCBP3OT	54039	Y
ENSG00000120328	protocadherin beta 12	PCDHB12	PCDH-BETA12	56124	Y
ENSG00000240184	protocadherin gamma subfamily C, 3	PCDHGC3	PC43, PCDH-GAMMA-C3, PCDH2	5098	Y
ENSG00000107438	PDZ and LIM domain 1	PDLIM1	CLIM1, CLP-36, CLP36, HEL-S-112, hCLIM1	9124	Y
ENSG00000119227	phosphatidylinositol glycan anchor biosynthesis class Z	PIGZ	GPI-MT-IV, PIG-Z, SMP3	80235	Y
ENSG00000004399	plexin D1	PLXND1	PLEXD1	23129	Y
ENSG00000185345	parkin RBR E3 ubiquitin protein ligase	PRKN	AR-JP, LPRS2, PARK2, PDJ	5071	Y
ENSG00000183248	proline rich 36	PRR36		80164	Y
ENSG00000112655	protein tyrosine kinase 7 (inactive)	PTK7	CCK-4, CCK4	5754	Y
ENSG00000105894	pleiotrophin	PTN	HARP, HB-GAM, HBBM, HBGF-8, HBGF8	5764	Y
ENSG00000060656	protein tyrosine phosphatase receptor type U	PTPRU	FMI, PCP-2, PTP, PTP-J, PTP-PI	10076	Y
ENSG00000132329	receptor activity modifying protein 1	RAMP1		10267	Y
ENSG00000145284	stearoyl-CoA desaturase 5	SCD5	ACOD4, DFNA79, FADS4, HSCD5, SCD2	79966	Y
ENSG00000105711	sodium voltage-gated channel beta subunit 1	SCN1B	ATFB13, BRGDA5, DEE52, EIEE52, GEFSP1	6324	Y
ENSG00000111319	sodium channel epithelial 1 subunit alpha	SCNN1A	BESC2, ENaCa, ENaCalpha, LIDLS3, SCNEA	6337	Y
ENSG00000162512	syndecan 3	SDC3	SDCN, SYND3	9672	Y
ENSG00000167680	semaphorin 6B	SEMA6B	EPM11, SEM-SEMA-Y, SEMA-VIB, SEMAN, semaZ	10501	Y
ENSG00000188488	serpin family A member 5	SERPINA5	PAI-3, PAI3, PCI, PCI-B, PLANH3	5104	Y
ENSG00000140284	solute carrier family 27 member 2	SLC27A2	ACSVL1, FACVL1, FATP2, HsT17226, VLACS	11001	Y
ENSG00000136856	solute carrier family 2 member 8	SLC2A8	GLUT8, GLUTX1	29988	Y
ENSG00000174640	solute carrier organic anion transporter family member 2A1	SLCO2A1	MATR1, OATP2A1, PGT, PHOAD, PHOAR2	6578	Y
ENSG00000064692	synuclein alpha interacting protein	SNCAIP	SYPH1, Sph1	9627	Y
ENSG00000162804	sushi, nidogen and EGF like domains 1	SNED1	IRE-BP1, SST3, Snep	25992	Y
ENSG00000124766	SRY-box transcription factor 4	SOX4	CSS10, EVI16	6659	Y
ENSG00000145687	single stranded DNA binding protein 2	SSBP2	HSPC116, SOSS-B2	23635	Y
ENSG00000070731	ST6 N-acetylgalactosaminide alpha-2,6-sialyltransferase 2	ST6GALNAC2	SAITL1, SIAT7, SIAT7B, SIATL1, ST6GalNAII	10610	Y
ENSG00000140682	transforming growth factor beta 1 induced transcript 1	TGFB1I1	ARA55, HIC-5, HIC5, TSC-5	7041	Y
ENSG00000120708	transforming growth factor beta induced	TGFBI	BIGH3, CDB1, CDG2, CDGG1, CSD	7045	Y
ENSG00000126351	thyroid hormone receptor alpha	THRA	AR7, CHNG6, EAR7, ERB-T-1, ERBA	7067	Y
ENSG00000100234	TIMP metallopeptidase inhibitor 3	TIMP3	HSMRK222, K222, K222TA2, SFD	7078	Y
ENSG00000184986	transmembrane protein 121	TMEM121	TMEM121A, hole	80757	Y
ENSG00000067182	TNF receptor superfamily member 1A	TNFRSF1A	CD120a, FPF, TBP1, TNF-R, TNF-R-I	7132	Y
ENSG00000239697	TNF superfamily member 12	TNFSF12	APO3L, DR3LG, TNLG4A, TWEAK	8742	Y
ENSG00000111077	tensin 2	TNS2	C1-TEN, C1TEN, TENC1	23371	Y
ENSG00000141510	tumor protein p53	TP53	BCC7, BMFS5, LFS1, P53, TRP53	7157	Y
ENSG00000071246	vasohibin 1	VASH1	KIAA1036, TTCP 1	22846	Y
ENSG00000179403	von Willebrand factor A domain containing 1	VWA1	HMNMYO, WARP	64856	Y
ENSG00000165424	zinc finger CCHC-type containing 24	ZCCHC24	C10orf56, Z3CXXC8	219654	Y
ENSG00000165804	zinc finger protein 219	ZNF219	ZFP219	51222	Y
ENSG00000160094	zinc finger protein 362	ZNF362	RN, lin-29	149076	Y
ENSG00000176371	zinc finger and SCAN domain containing 2	ZSCAN2	ZFP29, ZNF854	54993	Y
ENSG00000242498	actin related protein 2/3 complex inhibitor	ARPIN	C15orf38	348110	N
ENSG00000168874	atonal bHLH transcription factor 8	ATOH8	HATH6, bHLHa21	84913	N
ENSG00000182272	beta-1,4-N-acetyl-galactosaminyltransferase 4	B4GALNT4		338707	N
ENSG00000154529	contactin associated protein family member 3B	CNTNAP3B		728577	N
ENSG00000178531	cortexin 1	CTXN1	CTXN	404217	N
ENSG00000167536	dehydrogenase/reductase 13	DHRS13	SDR7C5	147015	N
ENSG00000088881	EBF family member 4	EBF4	COE4, O/E-4, OE-4	57593	N
ENSG00000166979	eva-1 homolog C	EVA1C	B18, B19, C21orf63, C21orf64, FAM176C	59271	N
ENSG00000150510	family with sequence similarity 124 member A	FAM124A		220108	N
ENSG00000161682	family with sequence similarity 171 member A2	FAM171A2		284069	N
ENSG00000177706	FAM20C golgi associated secretory pathway kinase	FAM20C	DMP-4, DMP4, G-CK, GEF-CK, RNS	56975	N
ENSG00000259116	HSPA2 and ZBTB1 antisense RNA 1	HSPA2-AS1		102723809	N
ENSG00000135519	potassium voltage-gated channel subfamily H member 3	KCNH3	BEC1, ELK2, Kv12.2	23416	N
ENSG00000245648	KLRK1 antisense RNA 1	KLRK1-AS1		101928100	N
ENSG00000183762	kringle containing transmembrane protein 1	KREMEN1	ECTD13, KREMEN, KRM1	83999	N
ENSG00000133317	galectin 12	LGALS12	GAL12, GRIP1	85329	N
ENSG00000251191	long intergenic non-protein coding RNA 589	LINC00589	C8orf75, TSLNC8	619351	N
ENSG00000254726	mex-3 RNA binding family member A	MEX3A	MEX-3A, RKHD4, RNF162	92312	N
ENSG00000102452	sodium leak channel, non-selective	NALCN	CLIFAHDD, CanIon, IHPRF, IHPRF1, INNFD	259232	N
ENSG00000197183	nucleolar protein 4 like	NOL4L	C20orf112, C20orf113	140688	N
ENSG00000021762	oxysterol binding protein like 5	OSBPL5	OBPH1, ORP5	114879	N
ENSG00000189184	protocadherin 18	PCDH18	PCDH68L	54510	N
ENSG00000189129	placenta associated 9	PLAC9		219348	N
ENSG00000244486	scavenger receptor class F member 2	SCARF2	NSR1, SREC-II, SREC2, SRECRP-1, VDEGS	91179	N
ENSG00000129946	SHC adaptor protein 2	SHC2	SCK, SHCB, SLI	25759	N
ENSG00000177679	serine/arginine repetitive matrix 3	SRRM3		222183	N
ENSG00000074219	TEA domain transcription factor 2	TEAD2	ETF, TEAD-2, TEF-4, TEF4	8463	N
ENSG00000139173	transmembrane protein 117	TMEM117		84216	N
ENSG00000171227	transmembrane protein 37	TMEM37	PR, PR1	140738	N
ENSG00000176428	VPS37D subunit of ESCRT-I	VPS37D	WBSCR24	155382	N
ENSG00000197258	eukaryotic translation initiation factor 4B pseudogene 6	EIF4BP6
ENSG00000178429	RPS3A pseudogene 5	RPS3AP5
ENSG00000203706	SERTAD4 antisense RNA 1	SERTAD4-AS1
ENSG00000260461		AL133355.1
ENSG00000260822		AC004656.1
ENSG00000267480		AP001542.3
ENSG00000268087		AC008764.2
ENSG00000268798		AC027307.3
ENSG00000272335		AC093297.2
ENSG00000279026		AC005225.4
